# Supplementary material for: Thermoelectric Generator Based on Kesterite (Cu2ZnSnS4) Synthesized via Sol–Gel Method
Source: Materials (Basel). 2026 May 10;19(10):1971. doi: 10.3390/ma19101971 (PMC13209125; doi:10.3390/ma19101971)
Supplement: Supplementary file 1 [file materials-19-01971-s001.zip]

Archive with 1 entries (1 files):
- materials-4241046-supplementary.pdf
